# Supplementary material for: Comparison of Single- and Mixed-Sized Gold Nanoparticles on Lateral Flow Assay for Albumin Detection
Source: Biosensors (Basel). 2021 Jun 26;11(7):209. doi: 10.3390/bios11070209 (PMC8301757; doi:10.3390/bios11070209)
Supplement: Supplementary file 1 [file biosensors-11-00209-s001.zip]

Archive with 1 entries (1 files):
- biosensors-1225890-supplementary.pdf
